# Supplementary material for: Child Tax Credit, Spending Patterns, and Mental Health: Mediation Analyses of Data from the U.S. Census Bureau’s Household Pulse Survey during COVID-19
Source: Int J Environ Res Public Health. 2023 Mar 1;20(5):4425. doi: 10.3390/ijerph20054425 (PMC10002275; doi:10.3390/ijerph20054425)
Supplement: Supplementary file 1 [file ijerph-20-04425-s001.zip]

Archive with 1 entries (1 files):
- ijerph-2180239-supplementary - final.pdf
